# Supplementary material for: Integrating imaging and genomics in prenatal Treacher Collins syndrome: evidence for practice and policy
Source: Orphanet J Rare Dis. 2026 Mar 19;21:99. doi: 10.1186/s13023-025-04094-4 (PMC13001374; doi:10.1186/s13023-025-04094-4)
Supplement: Supplementary file 2 — Supplementary Material 2 [file 13023_2025_4094_MOESM2_ESM.xlsx]

## Sheet: Supplement table 1
Supplement table 1 Characteristics of the 275 included TCS patients.
																		Patients with Facial and extrafacial features score ≤8 were classified as mild, and those with facial and extrafacial features score ≥9 were classified as severe)
												Genetic information						Typical									Atypical
No	Study(author)	Title	Year	Country	Case No.	Prenatal findings(ultrasound findings)	case No. in study	Parental presence of Mosaic or not	Sex	Age at last examination (yr, otherwise indicated)	Familial/Sporadic	Gene	Molecular anomaly	cDNA position	Exon	Types of variation	Inheritance	Malar hypoplasia/Zygomatic hypoplasia	Conductive deafness	Mandibular hypoplasia/micrognathia	Atresia of external ear canal	Microtia	Downslanting	Coloboma of the lower lid	Facial asymmetry	Projection of scalp hair onto lateral cheek	Cleft palate	Nasogastric tube or gastrostomy in the neonatal period	Intubation or tracheostoma in the neonatal period	Choanal stenosis/atresia	Cardiac malformation	Vertebrae malformation	Renal malformation	Microcephaly	Intellectual disability	Anomaly of the limbs	Delay speech/motor	score	serve		outcome(Survival YES, Spontaneous abortion, termination of pregnancy, postnatal death, Birth not dead or unknown)	Therapeutic intervention or not (yes or no)	Post-intervention outcomes	Fetal symptoms (identical to those of relatives)	Fetal symptoms (not identical to those of relatives)	Prenatal findings(ultrasound findings)	Remarks
1	Our study		2025	China	1		case1-Ⅳ-20		F	Neonate		TCOF1	frameshift, premature stop	chr5:149771658-149771661 delAGTG	20	frameshift	De novo	1		1	1	1	1	1	1													7		0	No (death after birth, due to severe respiratory distress)	/	/	Typical TCS manifestations: downwardly slanting palpebral fissure, incomplete maxillary and mandibular development, and abnormal ear structure.	Child presents with lower eyelid defect.	/	Not detected in parental peripheral blood; four additional cases within the family showed identical findings
					2	YES	case2-Fetus	YES	F	Fetus(28 weeks)		TCOF1	p.S1021Afs*6	c.3054_3060dup	20	frameshift	paternally	1		1	1	1	1				1											6		0	No (ToP, termination of pregnancy)	/	/	The father only showed mild symptoms (such as congenital cataract).	Fetus exhibits prominent Treacher Collins syndrome (TCS) facial features, ear anomalies, micrognathia, auricular abnormalities, cleft palate, and downward-slanting palpebral fissures.	28 weeks，Polyhydramnios, micrognathia, microtia, bilateral abnormal auricles (high echogenicity), cleft palate, inferior facial angle of 35°	Pregnancy terminated at 33+1 weeks; paternal variant detected at ~10.84% in peripheral blood, ~8.74% in semen.
2	Fan et al	Possible germline mosaicism in a pedigree with Treacher Collins syndrome: A case report and brief review Treacher Collins	2024	China	3			YES(Strongly suspect)	ND	12		TCOF1	p.K1457Efs*12	c.4369_4373delAAGAA	24	frameshift	paternally(suspected)	1	1	1	1	1	1	1				1	1									9	1	0	Yes (birth not dead)	Yes(Multiple cranioplasty and bonebridge implantation)	The effect is ideal.	Typical facial and ear abnormalities	The proband has a more severe phenotype with significant craniofacial deformities and issues with respiration and feeding.
					4	YES		YES(Strongly suspect)	ND	Fetus(33+1 weeks)		TCOF1	p.K1457Efs*12	c.4369_4373delAAGAA	24	frameshift	paternally(suspected)	1																				ND		0	No (ToP, termination of pregnancy)	/	/		Likely milder compared to the proband; ultrasound indicated only unilateral microtia and partial facial anomalies	Single-sided microtia and partial facial abnormalities
					5				M	Adult		TCOF1	p.K1457Efs*12	c.4369_4373delAAGAA(suspected)	24	frameshift	?	0	1	0	0	0	0	0	0	0	0	0	0	0	0	0	0	0	0	0	0	1		0	YES（Survival）	No (no mention of treatment)	/		Mild symptoms.
3	Tandon et al	A Novel Variant of Treacle Ribosome Biogenesis Factor 1 (TCOF1) Gene Manifesting as Treacher Collins Syndrome	2024	USA	6	YES			M	Neonate(38 6/7 weeks)	Sporadic	TCOF1	p.Arg897*	c.2689A>T	17	nonsense	de novo(Heterozygous)	1	1	1	1	1	1	1				1			1							9	1	0	Yes (birth not dead)	Yes (Supportive care)	Feeding was through the NG tube and the respiratory status was stable and had been converted to room air			Micrognathia, low-set ears
4	Wang et al	Prenatal diagnosis of Treacher Collins syndrome: A case report and literature review	2023	China	7	YES			ND	Fetus(25 weeks)		TCOF1	aberrant mRNA splicing	c.1894-2A > T	?	splice-site	de novo(Heterozygous)	1	1	1	1	1	1	1			1											8		0	No (ToP, termination of pregnancy)	/	/			Polyhydramnios; absence of nasal bone; suspected glossoptosis
5	Wang et al	A Newborn with Difficult Intubation Diagnosed with Treacher Collins Syndrome and Detection of a Novel Pathogenic Variant in TCOF1	2023	USA	8	YES			ND	Fetus(38 weeks (Cesarean delivery))		TCOF1	p.Leu1225Alafx*16	c.3671dup	23	frameshift	de novo(Heterozygous)	1		1	1	1	1	1				1	1									8		0	Yes (birth not dead)	Yes (Tracheotomy, PEG tube placement, and multidisciplinary care)	Further treatment is needed
6	Chou et al	Prenatally diagnosed microdeletion in the TCOF1 gene in fetal congenital primary Treacher Collins Syndrome	2022	China	9	YES			ND	Fetus(28 weeks)		TCOF1	Microdeletion at arr 5q32(147,204,320–149,778,916)x1	Microdeletion at arr 5q32(147,204,320–149,778,916)x1	？	large deletion	de novo	1		1		1	1															4		0	No (ToP, termination of pregnancy)	/	/			Receding chin, micrognathia, downward‐slanting palpebral fissures
7	Zeng et al	A novel nonsense mutation in the TCOF1 gene in one Chinese newborn with Treacher Collins syndrome	2021	China	10	YES			M	Neonate(39+4 weeks)		TCOF1	p.W541*	c.1622G>A	11	nonsense	de novo	1	1	1	1	1	1	1	0	0	0	0	0	0	0	0	0	0	0	0	0	7		0	Yes (birth not dead)	No (no mention of treatment)	/			Polyhydramnios (ultrasound examination ND)
8	Liu et al	Identification of a novel gross deletion of TCOF1 in a Chinese prenatal case with Treacher Collins syndrome	2020	China	11	YES			M	Fetus(24–25 weeks)		TCOF1	p.(?)	ND	Deletion of exons 2-6	large deletion	paternally(heterozygous)	1	1	1	1	1	0	0	1	0	0	0	0	0	0	0	0	1	0	0	0	7		0	No (ToP, termination of pregnancy)	No (no mention of treatment)	/	Downslanting palpebral fissures, coloboma of lower eyelid, hypoplastic zygomatic arches	Micrognathia, nasal bone asymmetry, and small auricles.	Asymmetric nasal bone, small auricles
					12				M	39		TCOF1	p.(?)	ND	Deletion of exons 2-7	large deletion	?	1	1	1	0	0	1	1	1	0	0	0	0	0	0	0	0	0	0	0	0	6		0	YES（Survival）	No (no mention of treatment)	/		Hearing impairment and hypoplastic zygomatic bones.	/
9	Konstantinidou et al	Mandibulofacial dysostosis (Treacher-Collins syndrome) in the fetus: Novel association with pectus carinatum in a molecularly confirmed case and review of the fetal phenotype	2013	Greece	13	YES			M	Fetus(25 weeks)		TCOF1	p.(?)	c.1729C>T	11	other	de novo heterozygous	1	0	1	1	1	1	1	0	1	0	1	0	0	0	0	0	0	0	0	0	8		0	No (ToP, termination of pregnancy)	/	/			Biological markers and amniotic fluid index within normal limits; routine ultrasound revealed mandibular and nasal bone hypoplasia, cleft palate, and auricular anomalies
10	Bauer et al	Two extraordinarily severe cases of Treacher Collins syndrome	2013	USA	14	YES			F	Neonate(36 weeks)		TCOF1	p.1456Thrfs*18	c.4355_4356ins14	24	frameshift	?	1	1	1	1	1	1	1	0	0	1	0	1	0	0	0	0	0	0	0	0	9	1	0	Yes (birth not dead)	Yes (multiple craniofacial surgeries (coronal suture opening, encephalocel repair, rhinoplasty, facial cleft repair, upper and lower jaw traction), bone conduction hearing aid, sign language dependence)	Further treatment is needed
11	Su et al	Mutations and new polymorphic changes in the TCOF1 gene of patients with oculo–auriculo–vertebral spectrum and Treacher–Collins syndrome	2007	Taiwan	15	YES			F	Neonate		TCOF1	p.741 Q>	c.2221C> T	14	nonsense	?	1	1	1	1	1	1	0	0	0	1	1	0	1	1	0	1	0	0	0	0	11	1	0	No (death after birth)	No (no mention of treatment)	/			Polyhydramnios with growth restriction (ultrasound examination ND)
12	Jiang et al	Deciphering TCOF1 mutations in Chinese Treacher Collins syndrome patients: insights into pathogenesis and transcriptional disruption	2025	China	16				F	10	Sporadic	TCOF1	p.(A521Hfs*71)	c.1559_1571del	11	frameshift	de novo	1	1	1	1	1	1	1														7		0	YES（Survival）	No					CRD and CTD domains; mutation spectrum illustrated.
13	Zhuang et al	Two novel pathogenic variants in the TCOF1 found in two Chinese cases of Treacher Collins syndrome	2024	China	17				M	2 months	Sporadic	TCOF1	p.Ala293Profs*34	c.877del	11	frameshift	de novo		1	1				1														3		0	YES（Survival）	No
					18				F	Neonate(2 days)	Familial	TCOF1	p.D554Qfs*3	c.1660_1661del	8	frameshift	maternally	1		1	1		1	1			1									1		7		1	No (death after birth)	No (no mention of treatment)		Mother: Micrognathia, fissured eyes; Grandfather: Cleft palate; Grandmother: Micrognathia	Short limbs.
14	Yin et al	A Novel Missense Variant in the TCOF1 Gene in one Chinese Case With Treacher Collins Syndrome	2024	China	19				M	Neonate	Sporadic	TCOF1	p. Leu13Arg	c.38T>G	1	missense	de novo	1		1	1	1	1		1		1										1	8		1	YES（Survival）	Yes	The oral and nasal fistulas were closed, and the patient ate normally. The soft palate function was improved, but the mild nasal voice was still present
15	Antal et al	Molecular and Clinical Heterogeneity in Hungarian Patients with Treacher Collins Syndrome—Identification of Two Novel Mutations by Next-Generation Sequencing	2024	Hungary	20				ND	Neonate	Familial	TCOF1	p.Lys1457Glufs*12	c.4369_4373del	24	frameshift	maternally	1	1	1	1	1	1	1														7		0	YES（Survival）	No			Child has distinct facial anomalies consistent with TCS.		Mother unaffected.
					21				ND	Neonate	Familial	TCOF1	p.Lys1457Glufs*12	c.4369_4373del	24	frameshift	maternally	1		1	1		1															4		0	No (death after birth)	No			Child displays TCS features without hearing impairment.		Mother unaffected.
					22				ND	Neonate	Sporadic	TCOF1	p.Lys458*	c.1371_1372insT	9	nonsense	de novo(Heterozygous)	1	1	1	1		1		1										1		1	8		1	YES（Survival）	No			Child presents severe manifestations, including facial deformities and developmental delay.
					23				ND	Neonate	Sporadic	TCOF1	p.Ser701Argfs*9	c.2103_2106del	12	frameshift	de novo(Heterozygous)	1	1	1	1		1				1											6		0	YES（Survival）	No
					24				ND	Neonate	Familial	TCOF1	p.Gly99Arg	c.295G>C	3	missense	maternally	1	1	1	1	1	1															6		0	YES（Survival）	No			Child exhibits TCS features (ear and facial anomalies).		Mother unaffected.
16	Elbagoury et al	Clinical and molecular study of Egyptian patients with Treacher Collins syndrome	2024	Egyptian	25				M	Neonate	Sporadic	TCOF1	p.Leu1130PhefsTer78	c.3388delC	20/25	frameshift	de novo(Heterozygous)	1		1		1	1	1	1						1							7		0	YES（Survival）	No
					26				M	33	Sporadic	TCOF1	Asp1226Leufs * Ter77	c.3676_3694delinsCTCTGG	22/25	frameshift	de novo(Heterozygous)	1	1	1		1	1	1	1	1												8		0	YES（Survival）	No
					27				M	3	Sporadic	TCOF1	p.Lys1329Glyfs*Ter69	c.3984_3985delGA	23/25	frameshift	de novo(Heterozygous)	1	1	1		1	1		1		1				1						1	9	1	1	YES（Survival）	No
					28				M	11	Sporadic	TCOF1	p.Glu1456Argfs * Ter118	c.4366_4369delGAAA	24/25	frameshift	de novo(Heterozygous)	1	1	1		1	1		1		1											7		0	YES（Survival）	No
17	Liu et al	De novo TCOF1 mutation in Treacher Collins syndrome	2021	China	29				M	6 months		TCOF1	p.Q55X	c.163C>T	2	nonsense	?	1	1	1	0	1	1	0	0	0	0	0	0	0	0	0	0	0	0	0	0	5		0	YES（Survival）	No (no mention of treatment)
18	Lu et al	Phenotype Analysis and Genetic Study of Chinese Patients With Treacher Collins Syndrome	2021	China	30				M	ND		TCOF1	p.Pro512Leufs*7	c.1535del	11	frameshift	maternally	1	1	1	1	1	1	1	0	0	0	0	0	0	0	0	0	0	0	0	0	7		0	YES（Survival）	No (no mention of treatment)					Positive family history.
					31				F	ND		TCOF1	p.Pro512Leufs*7	c.1535del	11	frameshift	maternally	1	0	1	0	1	1	1	0	0	0	0	0	0	0	0	0	0	0	0	0	5		0	YES（Survival）	No (no mention of treatment)					Positive family history.
					32				M	ND		TCOF1	p.Pro180Argfs*35	c.537del	5	frameshift	paternally	1	0	1	0	1	1	1	0	0	0	0	0	0	0	0	0	0	0	0	0	5		0	YES（Survival）	No (no mention of treatment)					Positive family history.
					33				M	ND		TCOF1	p.Pro180Argfs*35	c.537del	5	frameshift	paternally	1	0	1	0	1	1	1	0	0	0	0	0	0	0	0	0	0	0	0	0	5		0	YES（Survival）	No (no mention of treatment)					Positive family history.
					34				M	ND		TCOF1	p.Ser657Trpfs*25	c.1965_1966dupGGGT	13	frameshift	maternally	1	1	1	1	0	1	1	0	0	0	0	0	0	0	0	0	0	0	0	0	6		0	YES（Survival）	No (no mention of treatment)					Positive family history.
					35				F	ND		TCOF1	p.Ser657Trpfs*25	c.1965_1966dupGGGT	13	frameshift	maternally	1	0	1	0	0	1	1	0	0	0	0	0	0	0	0	0	0	0	0	0	4		0	YES（Survival）	No (no mention of treatment)					Positive family history.
					36				F	ND		TCOF1	p.Lys1380Glufs*12	c.4131_4135del	24	frameshift	de novo	1	1	1	1	1	1	1	0	0	0	0	0	0	0	0	0	0	0	0	0	7		0	YES（Survival）	No (no mention of treatment)					Sporadic case; negative family history.
19	Marszałek-Kruk and Wojcicki	Treacher Collins Syndrome: Genetics, Clinical Features and Management	2021	Poland	37				ND	ND		TCOF1	p.Gly869Glufs*3	c.2604_2605delAG	16	frameshift	de novo	0	0	1	0	0	1	0	1	0	0	0	0	0	0	0	0	0	0	0	0	3		0	YES（Survival）	No (no mention of treatment)					Sporadic case; negative family history.
					38				ND	ND		TCOF1	p.Gln859*	c.2575C>T	16	nonsense	de novo	1	1	1	1	0	1	0	1	0	0	0	0	0	0	0	0	0	0	0	0	6		0	YES（Survival）	No (no mention of treatment)					Sporadic case; negative family history.
					39				ND	ND		TCOF1	p.Glu1371*	c.4111G>T	24	nonsense	de novo	1	1	1	0	1	1	0	0	0	0	0	0	0	0	0	0	0	0	0	0	5		0	YES（Survival）	No (no mention of treatment)					Sporadic case; negative family history.
20	Shenoy et al	Phenotypic and Molecular Heterogeneity in Mandibulofacial Dysostoses: A Case Series From India	2021	India	40				F	ND		TCOF1	p.Arg590GlyfsTer44	c.1768del	12	frameshift	maternally	0	0	0	0	1	1	0	0	0	0	0	0	0	0	0	0	0	0	0	0	2		0	YES（Survival）	No					Parental phenotype generally mild, with normal growth and intellect; medical termination of pregnancy is culturally and religiously unacceptable in India.
					41				F	ND		TCOF1	p.Arg590GlyfsTer44	c.1768del	12	frameshift	maternally	0	1	0	1	1	1	1	0	0	1	0	0	0	0	0	0	0	0	0	0	6		0	YES（Survival）	No
					42				M	ND		TCOF1	p.Arg590GlyfsTer44	c.1768del	12	frameshift	maternally	0	0	0	0	1	1	0	0	0	0	0	0	0	0	0	0	0	0	0	0	2		0	YES（Survival）	No
					43				F	ND		TCOF1	p.Arg590GlyfsTer44	c.1768del	12	frameshift	maternally	0	0	0	0	1	1	0	0	0	1	0	0	0	0	0	0	0	0	0	0	3		0	YES（Survival）	No
					44				ND	ND		TCOF1	p.Arg831GlyfsTer42	c.2490del	16	frameshift	paternally	0	1	0	1	1	1	0	0	0	0	0	0	0	0	0	0	0	0	0	0	4		0	YES（Survival）	No
					45				ND	ND		TCOF1	p.Arg831GlyfsTer42	c.2490del	16	frameshift	paternally	0	0	0	0	0	1	1	0	0	0	0	0	0	0	0	0	0	0	0	0	2		0	YES（Survival）	No
					46				M	ND		TCOF1	p.Arg831GlyfsTer42	c.2490del	16	frameshift	paternally	0	1	1	1	1	1	1	0	0	1	0	0	0	0	0	0	0	0	0	0	7		0	YES（Survival）	No
					47				M	ND		TCOF1	p.Lys1370GlufsTer23	c.4108_4109del	23	frameshift	paternally	0	0	0	0	1	1	1	0	0	0	0	0	0	0	0	0	0	0	0	0	3		0	YES（Survival）	No
					48				F	ND		TCOF1	p.Lys1370GlufsTer23	c.4108_4109del	23	frameshift	paternally	0	0	0	0	1	1	1	0	0	0	0	0	0	0	0	0	0	0	0	0	3		0	YES（Survival）	No
					49				F	ND		TCOF1	p.Lys1370GlufsTer23	c.4108_4109del	23	frameshift	maternally	0	0	0	0	0	0	0	0	0	0	0	0	0	0	0	0	0	0	0	0	0		0	YES（Survival）	No
					50				F	ND		TCOF1	p.Lys1370GlufsTer23	c.4108_4109del	23	frameshift	maternally	0	1	1	1	1	1	1	0	0	1	0	0	0	0	0	0	0	0	0	0	7		0	YES（Survival）	No
					51				M	ND		TCOF1	p.Lys1380GlufsTer12	c.4138_4142del	24	frameshift	de novo	0	0	0	0	0	1	1	0	0	1	0	0	0	0	0	0	0	0	0	0	3		0	YES（Survival）	No
					52				F	ND		TCOF1	p.Lys1380GlufsTer12	c.4138_4142del	24	frameshift	de novo	0	1	0	0	0	1	1	0	0	0	0	0	0	0	0	0	0	0	0	0	3		0	YES（Survival）	No
					53				F	ND		TCOF1	p.Lys1380GlufsTer12	c.4138_4142del	24	frameshift	maternally	0	0	0	0	0	1	1	0	0	0	0	0	0	0	0	0	0	0	0	0	2		0	YES（Survival）	No
21	Pan et al	Treacher Collins syndrome: Clinical report and retrospective analysis of Chinese patients	2020	China	54				F	50		TCOF1	p.Arg667Profs*31	c.1999_2000insC	12	frameshift	?	1	1	1	1	1	1	1	0	0	0	0	0	0	0	0	0	0	0	0	0	7		0	YES（Survival）	No (no mention of treatment)					Parents and six siblings without TCS1 symptoms; proband’s parents deceased, precluding verification of de novo status.
					55				M	12		TCOF1	p.Ser1407Valfs*23	c.4218_4219insG	23	frameshift	de novo	1	1	1	1	1	1	1	0	0	0	0	0	0	0	0	0	0	0	0	0	7		0	YES（Survival）	Yes (Right auricle reconstruction plus soft band hearing aid)	The hearing aid has been used for 6 years and the hearing has met the learning requirements; the temporal bone CT shows bilateral deformity of the ossicular chain.				No family history; de novo.
					56				M	4		TCOF1	p.Lys1457Glufs*12	c.4369_4373delAAGAA	24	frameshift	de novo	1	1	1	1	1	1	1	0	0	0	0	0	0	0	0	0	0	0	0	0	7		0	YES（Survival）	Yes (soft band hearing aid)	After using the hearing aid, the language development was normal; the temporal bone CT shows the ossicular chain deformity.				No family history; de novo.
					57				F	2		TCOF1	p.Gly314Argfs*35	c.939_940insA	7	frameshift	de novo	1	1	1	0	0	1	1	0	0	0	0	0	0	0	0	0	0	0	0	0	5		0	YES（Survival）	Yes (Mandibular traction surgery)	The craniofacial deformity improved after the surgery; no mention of hearing intervention, it is recommended for subsequent rehabilitation.				Parents and sister unaffected; de novo mutation.
					58				M	12		TCOF1	p.Pro589Leufs*7	c.1766delC	11	frameshift	familial	1	1	1	1	1	1	1	0	0	0	0	0	0	0	0	0	0	0	0	0	7		0	YES（Survival）	Yes (Right auricle reconstruction)	The patient did not mention any improvement in hearing after the surgery; it is recommended to implant a bone conduction hearing aid in the future.				Mother has mild hearing loss (70 dB); treatment not specified, but follow-up intervention recommended.
22	Zhang et al	Mutation analysis of TCOF1 gene in Chinese Treacher Collins syndrome patients	2020	China	59				M	2 months		TCOF1	p.Gln465Ter	c.1393C>T	10	frameshift	de novo	1	1	1	1	1	1	0	0	0	0	0	0	0	0	0	0	0	0	0	0	6		0	YES（Survival）	No (no mention of treatment)					Sporadic case (no family history); variant not carried by either parent (de novo mutation).
					60				F	2		TCOF1	p.Ser762Ter	c.2285_2286delCT	14	nonsense	de novo	1	1	1	1	1	1	0	0	0	0	0	0	0	0	0	0	0	0	0	0	6		0	YES（Survival）	No (no mention of treatment)					Sporadic case (no family history); variant not carried by either parent (de novo mutation).
					61				F	Neonate(2 days)		TCOF1	p.Arg383Glyfs*109	c.1142delC	9	frameshift	de novo	1	1	1	1	1	1	0	0	0	0	0	0	0	0	0	0	0	0	0	0	6		0	YES（Survival）	No (no mention of treatment)					Sporadic case (no family history); variant not carried by either parent (de novo mutation).
					62				F	Neonate(9 days)		TCOF1	p.(?)	4111 + 5G>C	23	frameshift	de novo	1	1	1	1	1	1	0	0	0	0	0	0	0	0	0	0	0	0	0	0	6		0	YES（Survival）	No (no mention of treatment)					Sporadic case (no family history); variant not carried by either parent (de novo mutation).
					63				M	Neonate(1 day)		TCOF1	p.Tyr50Cys	c.149A>G	2	splice-site	de novo	1	1	1	1	1	1	0	0	0	0	0	0	0	0	0	0	0	0	0	0	6		0	YES（Survival）	No (no mention of treatment)					Sporadic case (no family history); variant not carried by either parent (de novo mutation).
					64				F	2 months		TCOF1	p.Asn574Thrfs*22	c.1719delG	12	frameshift	de novo	1	1	1	1	1	1	0	0	0	0	0	0	0	0	0	0	0	0	0	0	6		0	YES（Survival）	Yes (bone-conduction hearing aid + plastic surgery)	After using bone conduction hearing aids, the hearing threshold improved to 20-30 dB, and the craniofacial deformity was corrected through surgery.				Sporadic case (no family history); variant not carried by either parent (de novo mutation).
23	Papageorgiou et al	A novel familial mutation associated with Treacher Collins syndrome: A case report	2020	Greece	65				M	3		TCOF1	p.Ser304Leu	c.911C>T	8	frameshift	heterozygous	0	1	1	1	1	1	1	0	0	1	0	0	0	0	0	0	0	1	0	1	9	1	1	YES（Survival）	No
					66		father		M	ND		TCOF1	p.Ser304Leu	c.911C>T	8	missense	heterozygous	0	0	0	0	1	0	0	0	0	0	1	0	0	0	0	0	0	0	0	0	2		0	YES（Survival）	No
24	Kantaputra et al	Treacher Collins syndrome: A novel TCOF1 mutation and monopodial stapes	2020	Thailand	67				F	ND		TCOF1	p.Lys1380GlufsTer12	c.4138_4142del	24	frameshift	heterozygous	1	1	1	0	0	0	0	0	0	0	0	0	0	0	0	0	0	0	0	0	3		0	YES（Survival）	No
					68				M	ND		TCOF1	p.Lys1380GlufsTer12	c.4138_4142del	24	frameshift	heterozygous	1	1	1	0	0	1	0	0	0	0	0	0	0	0	0	0	0	0	0	0	4		0	YES（Survival）	No
					69				M	ND		TCOF1	p.Lys1380GlufsTer12	c.4138_4142del	24	frameshift	heterozygous	1	1	1	0	0	1	0	0	0	0	0	0	0	0	0	0	0	0	0	0	4		0	YES（Survival）	No
					70				F	ND		TCOF1	p.Lys1380GlufsTer12	c.4138_4142del	24	frameshift	heterozygous	1	1	1	0	0	0	0	0	0	0	0	1	0	0	0	0	0	0	0	0	4		0	YES（Survival）	Yes	ND
25	Li et al	Genotype-phenotype variability in Chinese cases of Treacher Collins syndrome	2019	China	71				F	22		TCOF1	p.D799Qfs*2	c.2394_2395 delAG	15	frameshift	de novo	1	1	1	0	1	1	1	0	0	0	0	0	0	0	0	0	0	0	0	0	6		0	YES（Survival）	No (no mention of treatment)					No mutation was found in her parents and brother
					72				F	33		TCOF1	p.A127fs46*	c.381_382 delAG	5	frameshift	de novo	1	1	1	0	0	1	1	0	0	0	0	0	0	0	0	0	0	0	0	0	5		0	YES（Survival）	No (no mention of treatment)					Not carried by parents
					73				M	Neonate		TCOF1	p.(?)	ND	Deletion of exons 9–13	frameshift	de novo	1	1	1	1	1	1	1	0	0	0	0	0	0	0	0	0	0	0	0	0	7		0	YES（Survival）	No (no mention of treatment)
					74				M	20		TCOF1	p.K1380Efs*12	c.4131_4135del AAAAG	24	frameshift	familial	1	1	1	1	1	1	1	0	0	0	0	0	0	0	0	0	0	0	0	0	7		0	YES（Survival）	No (no mention of treatment)
					75				F	ND		TCOF1	p.K1380Efs*13	c.4131_4135del AAAAG	24	frameshift	familial	0	1	0	0	0	0	0	0	0	0	0	0	0	0	0	0	0	0	0	0	1		0	YES（Survival）	No (no mention of treatment)
26	Fan et al	TCOF1 pathogenic variants identified by Whole-exome sequencing in Chinese Treacher Collins syndrome families and hearing rehabilitation effect	2019	China	76		3314		F	ND		TCOF1	p.(?)	c.3047-2A > G	Intron 17	frameshift	?	1	1	1			1	1													1	6		1	YES（Survival）	Yes	Hearing improvement: (1) Softband BAHA: The average pure tone threshold increased by 28.8 dB, and the speech recognition rate increased by 44%. (2) Ponto implantation: The threshold increased by 36.6 ± 2.0 dB, and the speech recognition rate increased by 51.25%. (3) Bonebridge implantation: The threshold increased by 27.5 dB, and the speech recognition rate increased by 58%. 2. Satisfaction: All …
					77		3316		F	ND		TCOF1	p.(?)	c.3047-2A > G	Intron 14	splice-site	?	1	1	1			1	1														5		0		No (no mention of treatment)
					78		3538		M	ND		TCOF1	p.(?)	c.2478 + 5G > A	5	splice-site	?	1	1	1			1	1													1	6		1		Yes	Hearing improvement: (1) Softband BAHA: The average pure tone threshold increased by 28.8 dB, and the speech recognition rate increased by 44%. (2) Ponto implantation: The threshold increased by 36.6 ± 2.0 dB, and the speech recognition rate increased by 51.25%. (3) Bonebridge implantation: The threshold increased by 27.5 dB, and the speech recognition rate increased by 58%. 2. Satisfaction: All …
					79		2313		F	ND		TCOF1	p.(?)	c.2478 + 5G > A	5	splice-site	?	1	1	1			1	1														5		0		No (no mention of treatment)
					80		2848		M	ND		TCOF1	p.S164Qfs*55	c.489delC	5	frameshift	?	1	1	1	1	1	1	1	0	0	0	0	0	0	0	0	0	0	0	0	0	7		0		No (no mention of treatment)
					81		2721		F	ND		TCOF1	p.S164Qfs*55	c.489delC	5	frameshift	?	1	1	1	1	1	1	0	0	0	0	0	0	0	0	0	0	0	0	0	1	7		1		Yes	Hearing improvement: (1) Softband BAHA: The average pure tone threshold increased by 28.8 dB, and the speech recognition rate increased by 44%. (2) Ponto implantation: The threshold increased by 36.6 ± 2.0 dB, and the speech recognition rate increased by 51.25%. (3) Bonebridge implantation: The threshold increased by 27.5 dB, and the speech recognition rate increased by 58%. 2. Satisfaction: All …
					82		3286		M	ND		TCOF1	p.S217Qfs*2	c.648delC	6	frameshift	heterozygous	1	1	1	0	0	1	1	0	0	0	0	0	0	0	0	0	0	0	0	1	6		1		Yes	Hearing improvement: (1) Softband BAHA: The average pure tone threshold increased by 28.8 dB, and the speech recognition rate increased by 44%. (2) Ponto implantation: The threshold increased by 36.6 ± 2.0 dB, and the speech recognition rate increased by 51.25%. (3) Bonebridge implantation: The threshold increased by 27.5 dB, and the speech recognition rate increased by 58%. 2. Satisfaction: All …
					83		3287		M	ND		TCOF1	p.S217Qfs*2	c.648delC	6	frameshift	heterozygous	1	1	1	0	0	1	1	0	0	0	0	0	0	0	0	0	0	0	0	1	6		1		Yes	Hearing improvement: (1) Softband BAHA: The average pure tone threshold increased by 28.8 dB, and the speech recognition rate increased by 44%. (2) Ponto implantation: The threshold increased by 36.6 ± 2.0 dB, and the speech recognition rate increased by 51.25%. (3) Bonebridge implantation: The threshold increased by 27.5 dB, and the speech recognition rate increased by 58%. 2. Satisfaction: All …
					84		3288		M	ND		TCOF1	p.S217Qfs*2	c.648delC	6	frameshift	heterozygous	1	1	1	0	0	1	1	0	0	0	0	0	0	0	0	0	0	0	0	1	6		1		Yes	Hearing improvement: (1) Softband BAHA: The average pure tone threshold increased by 28.8 dB, and the speech recognition rate increased by 44%. (2) Ponto implantation: The threshold increased by 36.6 ± 2.0 dB, and the speech recognition rate increased by 51.25%. (3) Bonebridge implantation: The threshold increased by 27.5 dB, and the speech recognition rate increased by 58%. 2. Satisfaction: All …
					85		3289		F	ND		TCOF1	p.S217Qfs*2	c.648delC	6	frameshift	heterozygous	1	1	1	0	0	1	0	0	0	0	0	0	0	0	0	0	0	0	0	0	4		0		No (no mention of treatment)
					86		3290		F	ND		TCOF1	p.S217Qfs*2	c.648delC	6	frameshift	heterozygous	1	1	1	0	0	1	1	0	0	0	0	0	0	0	0	0	0	0	0	0	5		0		No (no mention of treatment)
					87		3291		F	ND		TCOF1	p.S217Qfs*2	c.648delC	6	frameshift	heterozygous	1	1	1	0	0	1	0	0	0	0	0	0	0	0	0	0	0	0	0	0	4		0		No (no mention of treatment)
					88		3292		F	ND		TCOF1	p.S217Qfs*2	c.648delC	6	frameshift	heterozygous	1	1	1	0	0	1	1	0	0	0	0	0	0	0	0	0	0	0	0	0	5		0		No (no mention of treatment)
					89		3293		M	ND		TCOF1	p.S217Qfs*2	c.648delC	6	frameshift	heterozygous	0	1	1	0	0	1	0	0	0	0	0	0	0	0	0	0	0	0	0	0	3		0		No (no mention of treatment)
27	Yan et al	Identification of a novel TCOF1 mutation in a Chinese family with Treacher Collins syndrome	2018	China	90				F	9		TCOF1	p.(?)	c.165‑1G>A	3	frameshift	heterozygous	1	1	1	1	1	1	1	0	0	0	0	0	0	0	0	0	0	0	0	1	8		1	YES（Survival）	Yes	Using hearing aids to improve hearing and language therapy to promote speech development
					91				F	40		TCOF1	p.(?)	c.165‑1G>A	3	splice-site	heterozygous	1	1	1	1	1	1	1	0	0	0	0	0	0	0	0	0	0	0	0	1	8		1	YES（Survival）	Yes	Using hearing aids to improve hearing and language therapy to promote speech development
28	Chen et al	Mutation screening of Chinese Treacher Collins syndrome patients identified novel TCOF1 mutations ESI学科	2018	China	92				M	ND		TCOF1	p.L46V	c.136C>G	2	splice-site	?	1	1	1	1	1	1	1	0	0	0	0	0	0	0	0	0	0	0	0	0	7		0	YES（Survival）	No (no mention of treatment)
29	de Lima et al	Syndromic hearing loss molecular diagnosis: Application of massive parallel sequencing	2018	Brazil	93				ND	ND		TCOF1	p.Val682fs	c.2042_2043insT	12	frameshift	heterozygous	1	1	0	0	1	0	0	0	0	0	1	0	0	0	0	0	0	0	0	0	4		0	YES（Survival）	No (no mention of treatment)
30	Wilbe et al	A novel approach using long-read sequencing and ddPCR to investigate gonadal mosaicism and estimate recurrence risk in two families with developmental disorders	2017	Sweden	94			YES	M	Neonate		TCOF1	p.Gly1052Gly	c.3156C>T	19	frameshift	heterozygous	1	0	1	1	1	1	1	0	0	0	1	0	0	1	0	0	0	0	0	0	8		0	YES（Survival）	Yes (CPAP support)	ND
31	Hao et al	Mutational Analysis of TCOF1, GSC, and HOXA2 in Patients With Treacher Collins Syndrome	2016	China	95				M	10		TCOF1	p.(?)	(-)89T>G	5’UTR	other (syn.)	?	1	1	0	1	1	1	1	0	0	0	0	0	0	0	0	0	0	0	0	0	6		0	YES（Survival）	No					His parents were non-consanguineous and had no family history of TCS. The mother had a history of trauma on day 40 of pregnancy and was treated with antibiotics.
												TCOF1	p.Ala948Ser	21968G>T	17	other	heterozygous
					96				M	11		TCOF1	p.(?)	(-)89T>G	5’UTR	missense	?	1	1	0	1	1	1	1	0	0	0	0	0	0	0	0	0	0	0	1	0	7		1	YES（Survival）	Yes (undergoing audiological surgaery)	The hearing loss has been successfully improved and the postoperative hearing recovery is good.				His parents were non-consanguineous and had no family history of TCS. The mother had no history of teratogenic exposure or disease.
												TCOF1	p.Pro526Pro	17681C>T	11	other	?
												TCOF1	p.Ser614Ser	18111A>G	12	other (syn.)	?
												TCOF1	p.Ala665Pro	18434G>C	13	other (syn.)	?
												TCOF1	p.Val887Ala	21786T>C	17	missense	?
												TCOF1	p.Ala948Ser	21968G>T	17	missense	?
					97				F	14		TCOF1	p.(?)	(-)89T>G	5’UTR	missense	?	1	1	1	1	1	1	1	0	0	0	0	0	0	0	0	0	0	0	0	0	7		0	YES（Survival）	No
					98				F	ND		TCOF1	p.W53*	c.159G>A	2	nonsense	?	1	1	1	1	1	1	1	0	0	0	0	0	0	0	0	0	0	0	0	0	7		0	YES（Survival）	No (no mention of treatment)
					99				M	ND		TCOF1	p.T144Nfs*31	c.430_431insA	5	frameshift	?	0	0	0	0	0	0	0	0	0	0	0	0	0	0	0	0	0	0	0	0	0		0	YES（Survival）	No (no mention of treatment)
					100				M	ND		TCOF1	p.L151Ffs*68	c.451delC	5	frameshift	?	1	1	1	1	1	1	1	0	0	0	0	0	0	0	0	0	0	0	0	0	7		0	YES（Survival）	No (no mention of treatment)
												TCOF1	p.D1393D	c.4179C>T	23	other (syn.)	?																								YES（Survival）	No (no mention of treatment)
												TCOF1	P.A1390V	c.4169C>T	23	missense	?																								YES（Survival）	No (no mention of treatment)
					101				F	ND		TCOF1	p.E271Rfs*3	c.810_811insA	6	frameshift	?	1	1	1	1	1	1	1	0	0	0	0	0	0	0	0	0	0	0	0	0	7		0	YES（Survival）	No (no mention of treatment)
					102				F	ND		TCOF1	p.A386Gfs*35	c.1155_1160delAGCTGCinsGGGACTT	8	frameshift	?	0	0	0	1	1	1	0	0	0	0	0	0	0	0	0	0	0	0	0	0	3		0	YES（Survival）	No (no mention of treatment)
					103				F	ND		TCOF1	p.V436Efs*9	c.1307_1344del	9	frameshift	autosomal recessive	1	1	1	1	1	1	1	0	0	0	0	0	0	0	0	0	0	0	0	0	7		0	YES（Survival）	No (no mention of treatment)
					104				M	ND		TCOF1	p.S547Qfs*2	c.1639_1640 delAG	10	frameshift	?	1	1	1	1	1	1	1	0	0	0	0	0	0	0	0	0	0	0	0	0	7		0	YES（Survival）	No (no mention of treatment)
					105				F	ND		TCOF1	p.N574Efs*29	c.1719_1720insG	11	frameshift	?	1	1	1	1	1	1	1	0	0	0	0	0	0	0	0	0	0	0	0	0	7		0	YES（Survival）	No (no mention of treatment)
					106				M	ND		TCOF1	p.K1129Sfs*79	c.3386delA	20	frameshift	?	1	1	1	1	0	1	1	0	0	0	0	0	0	0	0	0	0	0	0	0	6		0	YES（Survival）	No (no mention of treatment)
					107				M	ND		TCOF1	P.A1166Pfs*42	c.3496delG	20	frameshift	?	1	0	1	1	1	1	0	0	0	0	0	0	0	0	0	0	0	0	0	0	5		0	YES（Survival）	No (no mention of treatment)
												TCOF1	p.A423A	c.1269G>A	8	other (syn.)	?																								YES（Survival）	No (no mention of treatment)
												TCOF1	p.P526P	c.1578C>T	10	other (syn.)	?																								YES（Survival）	No (no mention of treatment)
												TCOF1	p.A665V	c.1993G>C	12	missense	?																								YES（Survival）	No (no mention of treatment)
					108				F	ND		TCOF1	p.R1275Gfs*32	c.3823delC	23	frameshift	?	1	1	1	0	1	1	1	0	0	0	0	0	0	0	0	0	0	0	0	0	6		0	YES（Survival）	No (no mention of treatment)
												TCOF1	p.P526P	c.1578C>T	10	other (syn.)	?																								YES（Survival）	No (no mention of treatment)
												TCOF1	p.A665V	c.1993G>C	12	missense	?																								YES（Survival）	No (no mention of treatment)
					109				M	ND		TCOF1	p.V1377Ffs*21	c.4129_4130delGT	23	frameshift	autosomal recessive	0	1	0	0	0	1	1	0	0	0	0	0	0	0	0	0	0	0	0	0	3		0	YES（Survival）	No (no mention of treatment)
					110				M	ND		TCOF1	p.Q1411*	c.4231C>T	23	nonsense	?	1	1	1	1	1	1	1	0	0	0	0	0	0	0	0	0	0	0	0	0	7		0	YES（Survival）	No (no mention of treatment)
					111				M	ND		TCOF1	p.K1457Gfs*12	c. 4369_4373delAAGAA	24	frameshift	?	1	1	1	1	1	1	1	0	0	0	0	0	0	0	0	0	0	0	0	0	7		0	YES（Survival）	No (no mention of treatment)
					112				M	ND		TCOF1	p.K1457Gfs*12	c. 4369_4373delAAGAA	24	frameshift	?	1	1	1	0	1	1	1	0	0	0	0	0	0	0	0	0	0	0	0	0	6		0	YES（Survival）	No (no mention of treatment)
					113				M	ND		TCOF1	p.K1457Gfs*12	c. 4369_4373delAAGAA	24	frameshift	?	1	1	1	0	1	0	1	0	0	0	0	0	0	0	0	0	0	0	0	0	5		0	YES（Survival）	No (no mention of treatment)
					114				F	ND		TCOF1	p.K1457Gfs*12	c. 4369_4373delAAGAA	24	frameshift	?	1	1	1	1	1	1	1	0	0	0	0	0	0	0	0	0	0	0	0	0	7		0	YES（Survival）	No (no mention of treatment)
					115				M	ND		TCOF1	p.K1457Gfs*12	c. 4369_4373delAAGAA	24	frameshift	?	1	1	1	1	1	1	1	0	0	0	0	0	0	0	0	0	0	0	0	0	7		0	YES（Survival）	No (no mention of treatment)
					116				F	ND		TCOF1	p.A1390V	c.4169C>T	23	missense	?	1	1	1	1	1	1	1	0	0	0	1	0	0	0	0	0	0	0	0	0	8		0	YES（Survival）	No (no mention of treatment)
					117				M	ND		TCOF1	p.A948 S	c.2842G>T	16	missense	?	1	0	1	0	1	0	0	0	0	0	0	0	0	0	0	0	0	0	0	0	3		0	YES（Survival）	No (no mention of treatment)
32	Vincent et al	Treacher Collins syndrome: a clinical and molecular study based on a large series of patients	2016	France	118		1		ND	ND		TCOF1	p.Met1?	c.1A>G	1	other	familial	ND																				ND		0	YES（Survival）	No (no mention of treatment)					99% (70/71) had malar hypoplasia, 100% (70/70) had a downward oblique palpebral fissure, 91% (83/91) had conductive hearing loss (hearing AIDS/improved hearing after surgery), 65% (43/66) had lower eyelid defect (improved appearance after eyelid repair). 22% (14/64) had cleft palate (improved feeding/language function after surgery), 14% (8/56) had choanal atresia (improved respiratory function),…
					119		2		ND	ND		TCOF1	p.Val30Alafs*42	c.89_96del	1	frameshift	Isolated case										1											Mild		0	YES（Survival）	No (no mention of treatment)
					120		4		ND	ND		TCOF1	p.Asp48Tyr	c.142G>T	2	missense	familial	1																				Mild		0	YES（Survival）	No (no mention of treatment)
					121		5		ND	ND		TCOF1	p.Ile49THrfs*57	c.146del	2	frameshift	?	1																				Severe	1	0	YES（Survival）	No (no mention of treatment)
					122		6		ND	ND		TCOF1	p.Tyr50Cys	c.149A>G	2	missense	Isolated case	1																				Mild		0	YES（Survival）	No (no mention of treatment)
					123		8		ND	ND		TCOF1	p.Ser111*	c.332C>G	4	nonsense	Isolated case	1																				Severe	1	0	YES（Survival）	No (no mention of treatment)
					124		9	YES	ND	ND		TCOF1	p.Lys131Serfs*43	c.389_390del	5	frameshift	familial	1																				Severe	1	0	YES（Survival）	No (no mention of treatment)					Father (somatic Mosaic) : Mutation burden: approximately 30% (chimeric mutations detected in blood, urine, and saliva samples). Phenotype: No clinical manifestations of TCS (asymptomatic carriers). Genetic Risk: The mutation in Patient 9 was derived from paternal germline mosaicism and was associated with a high risk of recurrence.
					125		10		ND	ND		TCOF1	p.Ala149Profs*70	c.445del	5	frameshift	familial										1											Severe	1	0	YES（Survival）	No (no mention of treatment)
					126		11		ND	ND		TCOF1	p.Ser156Phefs*63	c.467del	5	frameshift	?	1																				Severe	1	0	YES（Survival）	No (no mention of treatment)
					127		17		ND	ND		TCOF1	p.Ala263Profs*29	c.787del	6	frameshift	familial	ND																				ND		0	YES（Survival）	No (no mention of treatment)
					128		18		ND	ND		TCOF1	p.Ala324Profs*92	c.970del	7	frameshift	Isolated case	1																				Severe	1	0	YES（Survival）	No (no mention of treatment)
					129		19		ND	ND		TCOF1	p.Gln334*	c.1000A>T	7	nonsense	familial	ND																				ND		0	YES（Survival）	No (no mention of treatment)
					130		20		ND	ND		TCOF1	p.Ser341Glnfs*7	c.1021_1022del	7	frameshift	Isolated case	1																				Mild		0	YES（Survival）	No (no mention of treatment)
					131		21		ND	ND		TCOF1	p.Ser341Glnfs*8	c.1021_1022del	7	frameshift	Isolated case	1																				Severe	1	0	YES（Survival）	No (no mention of treatment)
					132		22		ND	ND		TCOF1	p.Ser341Glnfs*9	c.1021_1022del	7	frameshift	Isolated case	1																				Mild		0	YES（Survival）	No (no mention of treatment)
					133		23		ND	ND		TCOF1	p.Glu345*	c.1033G>T	7	nonsense	Isolated case	ND																				ND		0	YES（Survival）	No (no mention of treatment)
					134		24		ND	ND		TCOF1	p.Lys367Ilefs*124	c.1100_1106del	8	frameshift	familial	1																				Severe	1	0	YES（Survival）	No (no mention of treatment)
					135		25		ND	ND		TCOF1	p.Lys393Argfs*100	c.1178del	8	frameshift	?	1																				Mild		0	YES（Survival）	No (no mention of treatment)
					136		26		ND	ND		TCOF1	p.Met492Hisfs*58	c.1473dup	9	frameshift	?	1																				Severe	1	0	YES（Survival）	No (no mention of treatment)
					137		27		ND	ND		TCOF1	p.Ala494Glyfs*55	c.1481_1482del	9	frameshift	Isolated case	1																				Severe	1	0	YES（Survival）	No (no mention of treatment)
					138		28		ND	ND		TCOF1	p.Gln505*	c.1513C>T	10	nonsense	Isolated case	1																				Severe	1	0	YES（Survival）	No (no mention of treatment)
					139		29		ND	ND		TCOF1	p.Pro523Asnfs*17	c.1567_1595del	10	frameshift	?	1																				Severe	1	0	YES（Survival）	No (no mention of treatment)
					140		30		ND	ND		TCOF1	p.Pro534Alafs*64	c.1597_1598ins	10	frameshift	Isolated case	ND																				ND		0	YES（Survival）	No (no mention of treatment)
					141		31		ND	ND		TCOF1	p.Gln537*	c.1609C>T	10	nonsense	Isolated case	1																				Severe	1	0	YES（Survival）	No (no mention of treatment)
					142		32		ND	ND		TCOF1	p.Glu542Argfs*54	c.1624del	10	frameshift	Isolated case	1																				Severe	1	0	YES（Survival）	No (no mention of treatment)
					143		33		ND	ND		TCOF1	p.Ser547Glnfs*2	c.1639_1640del	10	frameshift	Isolated case										1											Severe	1	0	YES（Survival）	No (no mention of treatment)
					144		34		ND	ND		TCOF1	p.Ser547Glnfs*3	c.1639_1640del	10	frameshift	Isolated case	1																				Severe	1	0	YES（Survival）	No (no mention of treatment)
					145		35		ND	ND		TCOF1	p.Asn571Valfs*32	c.1709dup	11	frameshift	Isolated case	1																				Severe	1	0	YES（Survival）	No (no mention of treatment)
					146		36		ND	ND		TCOF1	p.Pro594Alafs*9	c.1779dup	11	frameshift	?										1											Severe	1	0	YES（Survival）	No (no mention of treatment)
					147		37		ND	ND		TCOF1	p.Ser653Glnfs*55	c.1957_1971delinsCAATA	12	frameshift	Isolated case	1																				Severe	1	0	YES（Survival）	No (no mention of treatment)
					148		38		ND	ND		TCOF1	p.Arg660*	c.1978C>T	12	nonsense	familial	1																				Severe	1	0	YES（Survival）	No (no mention of treatment)
					149		39		ND	ND		TCOF1	p.Arg660*	c.1978C>T	12	nonsense	familial	1																				Severe	1	0	YES（Survival）	No (no mention of treatment)
					150		40		ND	ND		TCOF1	p.Ser678*	c.2033C>A	12	nonsense	Isolated case	1																				Severe	1	0	YES（Survival）	No (no mention of treatment)
					151		41		ND	ND		TCOF1	p.Ser694*	c.2081C>A	12	nonsense	?	1																				Severe	1	0	YES（Survival）	No (no mention of treatment)
					152		42		ND	ND		TCOF1	p.Ser701Argfs*9	c.2103_2106delTGAG	12	frameshift	Isolated case	1																				Severe	1	0	YES（Survival）	No (no mention of treatment)
					153		43		ND	ND		TCOF1	p.Gln714*	c.2140C>T	12	nonsense	Isolated case	1																				Severe	1	0	YES（Survival）	No (no mention of treatment)
					154		44		ND	ND		TCOF1	p.Leu735Trpfs*20	c.2202delC	13	frameshift	Isolated case	1																				Mild		0	YES（Survival）	No (no mention of treatment)
					155		45		ND	ND		TCOF1	p.Gln759*	c.2275C>T	13	nonsense	familial	1																				Mild		0	YES（Survival）	No (no mention of treatment)
					156		46		ND	ND		TCOF1	p.Ser762*	c.2285-2286del	13	nonsense	Isolated case	1																				Severe	1	0	YES（Survival）	No (no mention of treatment)
					157		47		ND	ND		TCOF1	p.Ser801*	c.2402C>G	14	nonsense	?	1																				Mild		0	YES（Survival）	No (no mention of treatment)
					158		48		ND	ND		TCOF1	p.Lys820Glufs*51	c.2457_2461del	14	frameshift	Isolated case	1																				Mild		0	YES（Survival）	No (no mention of treatment)
					159		49		ND	ND		TCOF1	p.Gnl821*	c.2461C>T	14	nonsense	?	1																				Mild		0	YES（Survival）	No (no mention of treatment)
					160		50		ND	ND		TCOF1	p.Gln835Argfs*53	c.2503delC	15	frameshift	Isolated case										1											Severe	1	0	YES（Survival）	No (no mention of treatment)
					161		51		ND	ND		TCOF1	p.Ala911Valfs*21	c.2501delinsTT	15	frameshift	Isolated case	1																				Mild		0	YES（Survival）	No (no mention of treatment)
					162		52		ND	ND		TCOF1	p.Pro921Leufs*29	c.2762delC	16	frameshift	?	1																				Severe	1	0	YES（Survival）	No (no mention of treatment)
					163		53		ND	ND		TCOF1	p.Arg966Ser	c.2896C>A	17	missense	Isolated case	1																				Mild		0	YES（Survival）	No (no mention of treatment)
					164		54		ND	ND		TCOF1	p.Pro1029Glnfs*3	c.2855delC	18	frameshift	familial	ND																				ND		0	YES（Survival）	No (no mention of treatment)
					165		55		ND	ND		TCOF1	p.Ala1075fs*3	c.3223delG	19	frameshift	?	1																				Mild		0	YES（Survival）	No (no mention of treatment)
					166		57		ND	ND		TCOF1	p.Pro1132Leufs*3	c.3395delC	20	frameshift	Isolated case	1																				Severe	1	0	YES（Survival）	No (no mention of treatment)
					167		58		ND	ND		TCOF1	p.Glu1161*	c.3481G>T	21	nonsense	Isolated case	1																				Severe	1	0	YES（Survival）	No (no mention of treatment)
					168		59		ND	ND		TCOF1	p.Gln1164Argfs*44	c.3491delA	21	frameshift	familial										1											Severe	1	0	YES（Survival）	No (no mention of treatment)
					169		60		ND	ND		TCOF1	p.His1170Profs*25	c.3508dupC	21	frameshift	Isolated case	ND																				ND		0	YES（Survival）	No (no mention of treatment)
					170		61		ND	ND		TCOF1	p.Ala1204Trpfs*27	c.3606-3607delAG	22	frameshift	Isolated case	1																				Severe	1	0	YES（Survival）	No (no mention of treatment)
					171		62		ND	ND		TCOF1	p.Gly1205Ser	c.3613G>A	22	missense	Isolated case										1											Mild		0	YES（Survival）	No (no mention of treatment)
					172		63		ND	ND		TCOF1	p.Lys1259Asnfs*49	c.3777_3778del	23	frameshift	Isolated case	1																				Severe	1	0	YES（Survival）	No (no mention of treatment)
					173		64		ND	ND		TCOF1	p.Gln1272*	c.3814C>T	23	nonsense	familial	1																				Severe	1	0	YES（Survival）	No (no mention of treatment)
					174		65		ND	ND		TCOF1	p.Gln1312Alafs*10	c.3932dupT	23	frameshift	Isolated case	1																				Mild		0	YES（Survival）	No (no mention of treatment)
					175		66		ND	ND		TCOF1	p.Gln1312*	c.3934C>T	23	nonsense	?	1																				Severe	1	0	YES（Survival）	No (no mention of treatment)
					176		67		ND	ND		TCOF1	p.Lys1317Glufs*5	c.3947_3948insA	23	frameshift	?	ND																				ND		0	YES（Survival）	No (no mention of treatment)
					177		68		ND	ND		TCOF1	p.Ser1337Glufs*59	c.4009_4016del	23	frameshift	?	1																				Severe	1	0	YES（Survival）	No (no mention of treatment)
					178		69		ND	ND		TCOF1	p.Trp1342*	c.4026G>A	23	nonsense	familial	1																				Mild		0	YES（Survival）	No (no mention of treatment)
					179		70		ND	ND		TCOF1	p,lys1366del	c.4095_4097del	23	other	?	1																				Severe	1	0	YES（Survival）	No (no mention of treatment)
					180		71		ND	ND		TCOF1	p.Lys1402Glufs*27	c.4203_4204del	23	frameshift	?	1																				Severe	1	0	YES（Survival）	No (no mention of treatment)
					181		72		ND	ND		TCOF1	p.Lys1440*	c.4318A>T	24	nonsense	Isolated case	1																				Severe	1	0	YES（Survival）	No (no mention of treatment)
					182		73		ND	ND		TCOF1	p.Asp1451Glufs*19	c.4350dup	24	frameshift	familial	1																				Mild		0	YES（Survival）	No (no mention of treatment)
					183		74		ND	ND		TCOF1	p.Asp1451Glufs*19	c.4353_4354del	24	frameshift	Isolated case	ND																				ND		0	YES（Survival）	No (no mention of treatment)
					184		75		ND	ND		TCOF1	p.Asp1451Glufs*19	c.4353_4354del	24	frameshift	familial	1																				Mild		0	YES（Survival）	No (no mention of treatment)
					185		76		ND	ND		TCOF1	p.Glu1456Argfs*15	c.4365dupA	24	frameshift	familial	1																				Mild		0	YES（Survival）	No (no mention of treatment)
					186		77		ND	ND		TCOF1	p.Glu1456Argfs*15	c.4365dupA	24	frameshift	familial	1																				Mild		0	YES（Survival）	No (no mention of treatment)
					187		78		ND	ND		TCOF1	p.Glu1456Argfs*15	c.4365dupA	24	frameshift	familial	1																				Mild		0	YES（Survival）	No (no mention of treatment)
					188		79		ND	ND		TCOF1	p.Glu1456Glyfs*127	c.4365delA	24	frameshift	Isolated case	1																				Mild		0	YES（Survival）	No (no mention of treatment)
					189		80		ND	ND		TCOF1	p.Glu1456Argfs*118	c.4366_4369delGAAA	24	frameshift	Isolated case	1																				Mild		0	YES（Survival）	No (no mention of treatment)
					190		81		ND	ND		TCOF1	p.Lys1457Glufs	c.4366_4370del	24	frameshift	familial										1											Severe	1	0	YES（Survival）	No (no mention of treatment)
					191		82		ND	ND		TCOF1	p.Lys1457Glufs	c.4366_4370del	24	frameshift	familial	1																				Severe	1	0	YES（Survival）	No (no mention of treatment)
					192		83		ND	ND		TCOF1	p.Glu1456Glyfs*127	c.4367_4368delinsG	24	frameshift	?	1																				Mild		0	YES（Survival）	No (no mention of treatment)
					193		84		ND	ND		TCOF1	p.Lys1457Glufs*12	c.4369_4373del	24	frameshift	?	1																				Mild		0	YES（Survival）	No (no mention of treatment)
					194		85		ND	ND		TCOF1	p.Lys1457Glufs*12	c.4369_4373del	24	frameshift	Isolated case	1																				Severe	1	0	YES（Survival）	No (no mention of treatment)
					195		86		ND	ND		TCOF1	p.Lys1457Glufs*12	c.4369_4373del	24	frameshift	Isolated case	1																				Severe	1	0	YES（Survival）	No (no mention of treatment)
					196		87		ND	ND		TCOF1	p.Lys1457Glufs*12	c.4369_4373del	24	frameshift	?	1																				Severe	1	0	YES（Survival）	No (no mention of treatment)
					197		88		ND	ND		TCOF1	p.Lys1457Glufs*12	c.4369_4373del	24	frameshift	familial	1																				Mild		0	YES（Survival）	No (no mention of treatment)
					198		89		ND	ND		TCOF1	p.(?)	ND	60kb deletion in promoter 1-2	large deletion	Isolated case	1																				Severe	1	0	YES（Survival）	No (no mention of treatment)
					199		90		ND	ND		TCOF1	p.(?)	ND	11	other	familial										1											Mild		0	YES（Survival）	No (no mention of treatment)
					200		91		ND	ND		TCOF1	p.(?)	ND	24	other	Isolated case	1																				Mild		0	YES（Survival）	No (no mention of treatment)
					201		92		ND	ND		TCOF1	p.(?)	5.6kb deletion in exon 25	25	large deletion	Isolated case	1																				Severe	1	0	YES（Survival）	No (no mention of treatment)
33	Wang et al	A novel silent deletion, an insertion mutation and a nonsense mutation in the TCOF1 gene found in two Chinese cases of Treacher Collins syndrome	2014	China	202				M	Neonate(5 hrs after birth)		TCOF1	p.798Ser_803Gludel	c.2392_2409delTCAGACAGTGAGGAGGAG	15	other	?	1	0	0	1	0	1	1	0	0	0	1	0	0	0	0	0	0	0	0	0	5		0	YES（Survival）	No (no mention of treatment)					c.2392_2409del18 (exon 15) : An 18-bp deletion resulted in a deletion of six amino acids (Ser-Asp-Ser-Glu-Glu-Glu), but the mother carried this mutation and was asymptomatic, and the mutation was presumed to be a benign variant
												TCOF1	p.Gln358ProfsX23	c.1072_1073insC	9	frameshift	frameshift?																									No (no mention of treatment)					c.1072_1073insC (TCOF1 gene exon 9) : a heterozygous 1 bp insertion resulted in a frameshift mutation, resulting in a premature stop codon (p.Gln358ProfsX23), which was a pathogenic mutation
					203				M	Neonate(4 hrs after birth)		TCOF1	p.Ser624ArgfsX9	c.1872_1875delTGAG	12	frameshift	heterozygous	1	0	1	1	1	1	1	0	0	0	0	0	0	0	0	0	0	0	0	0	6		0	YES（Survival）	No (no mention of treatment)					c.1872_1875delTGAG (exon 12 of TCOF1 gene) : a heterozygous 4-bp deletion leading to a frameshift mutation and premature termination codon (p.Ser624ArgfsX9), which was a de novo mutation (not carried by parents).
					204				M	13		TCOF1	p.Ser476X	c.1427C>G	10	missense	?	1	0	1	1	1	1	1	0	0	0	0	0	0	0	0	0	0	0	0	0	6		0	YES（Survival）	No (no mention of treatment)					c.1427C>G (exon 10 of TCOF1 gene) : heterozygous nonsense mutation leading to truncated protein (p.Ser476X), destroying the C-terminal nuclear localization signal, which is a de novo mutation (not carried by parents).
34	Vincent et al	Treacher Collins syndrome: a clinical and molecular study based on a large series of patients	2014	France	205				F	14		TCOF1	p.(?)	ND	1 Mb deletion	large deletion	?	1	1	1	1	1	1	1	0	0	0	0	0	0	0	0	0	0	1	0	1	9	1	1	YES（Survival）	Yes	Hearing improved after implantation of a bone-anchored hearing aid; basic literacy skills acquired through special education, but logical-mathematical impairments and difficulties in social interaction persist.
					206				M	9 year 11 month		TCOF1	p.(?)	ND	262 kb deletion	large deletion	?	1	1	1	1	1	1	0	0	0	1	0	0	0	0	0	0	0	1	0	1	9	1	1	YES（Survival）	Yes	Partial improvement in hearing after hearing aid use; behavioral issues alleviated by risperidone treatment; however, literacy deficits and learning difficulties persist; attending a special school for hearing-impaired students.
35	Marszałek-Kruk et al	Novel mutation in the TCOF1 gene in a patient with Treacher Collins syndromeNowa mutacja w genie TCOF1 u pacjenta z zespołem Treachera Collinsa	2014	Poland	207				M	38 weeks of gestation		TCOF1	Premature termination of translation at 677aa	c.1978delC	13	frameshift	de novo/heterozygous	1	1	1	1	1	1	1	1	0	0	0	0	0	0	0	0	0	0	0	0	8		0	YES（Survival）	No (no mention of treatment)
36	Hwang et al	Usefulness of Videofluoroscopic Swallow Study in Treacher Collins Syndrome With Cleft Palate: A Case Report	2014	Korea	208				F	3		TCOF1	p.Val294SerfsX122	c.880del	7	frameshift	de novo	1	0	1	0	0	1	1	0	0	1	1	1	0	0	0	0	0	0	0	1	8		1	YES（Survival）	Yes	After palatoplasty (20 months): Nasal regurgitation resolved, swallowing function improved; underwent rehabilitation guided by three VFSS evaluations (able to consume pureed/chopped foods at 24 months, safe intake of solids and liquids from a cup at 36 months); tracheostomy retained (due to risk of sudden asphyxia, not removed after repair).
37	Zhang et al	A novel mutation in the TCOF1 gene found in two Chinese cases of Treacher Collins syndrome	2013	China	209		TCS01		M	ND	Familial	TCOF1	p.K1457Efs*12	c.4366_4370delGAAAA	25	frameshift	familial	1	1	1	1	1	1	1	0	0	0	0	0	0	0	0	0	0	0	0	0	7		0	YES（Survival）	No (no mention of treatment)					Both parent generations were only slightly affected or not affected at all. Uncle (II: 1) and his father (II: 5) had mild zygomatic and mandibular hypoplasia, a downward sloping palpebral fissure and rim defect, and cupped ears, but no sensorineural deafness was noted. Aunt (II: 3) was more mildly affected, with hypoplasia of the zygoma and lower jaw, little evidence of downward palpebral fallixe…
					210		TCS02		F	ND	Sporadic	TCOF1	p.1474*	c.4420C>T	25	nonsense	de novo	1	1	1	0	1	1	0	0	0	0	0	0	0	0	0	0	0	0	0	0	5		0	YES（Survival）	No (no mention of treatment)
38	Ulusal et al	A Case of Treacher Collins Syndrome	2013	Turkey	211				F	Neonate(9 days old)		TCOF1	p.Ser341Glnfs*7	c.1021_1022delAG	7	frameshift	de novo/heterozygous	1	1	1	1	1	1	1	0	0	0	1	1	1	0	0	0	0	0	0	1	11	1	1	YES（Survival）	Yes (Tracheostomy at 2.5 months of age)	Survived with delayed motor development (requires respiratory support and follow-up developmental intervention; specific indicators not detailed).
39	Caluseriu et al	The hutterite variant of treacher collins syndrome: A 28-year-old story solved	2013	Canada	212				F	27		TCOF1	frame shift starting at codon Lys470	c.1406_1409delAGAG	16	frameshift	heterozygous	1	0	1	1	1	1	1	0	0	0	0	0	0	0	0	0	0	0	0	0	6		0	YES（Survival）	Yes (zygomatic autogenous bone graft, bilateral temporoparietal facial flap repair)	His appearance improved, but he still had hearing impairment.
					213				F	26		TCOF1	frame shift starting at codon Lys470	c.1406_1409delAGAG	16	frameshift	heterozygous	1	1	0	1	1	1	1	0	1	0	1	0	0	0	0	0	0	0	0	0	8		0	YES（Survival）	Yes (multiple zygomatic reconstruction, full-thickness skin grafting of the lower eyelid, and laser hair removal).	The appearance improved, but there were still palatal abnormalities and recurrent sinus infections
					214				F	17		TCOF1	frame shift of the reading frame that ends in a STOP codon 5 positions downstream	c.2876dup	19	frameshift	de novo heterozygous	1	1	1	1	1	1	1	0	1	0	1	0	0	0	0	0	0	0	0	0	9	1	0	YES（Survival）	Yes (multiple jaw reconstruction, zygomatic expansion, lower eyelid defect repair)	Uses bone-anchored hearing aid; still dependent on tracheostomy; partial speech clarity achieved.
40	Marszałek-Kruk	Novel insertion in exon 5 of the TCOF1 gene in twin sisters with Treacher Collins syndrome	2012	Poland	215				F	18		TCOF1	Premature termination of translation at 167aa	c.483_484ins185	5	frameshift	heterozygous	1	0	1	1	1	1	1	0	0	0	0	0	0	0	0	0	0	0	0	0	6		0	YES（Survival）	Yes (Multiple surgeries including ear reconstruction, zygoma/lateral orbital border reconstruction (iliac cancellous bone graft), eyelid Z-plasty/long myocutaneous flap transfer, rhinoplasty, Obwegeser's chin osteotomy)	Appearance improved postoperatively; specific recovery indicators such as hearing or respiratory function not detailed.
					216				F	18		TCOF1	Premature termination of translation at 167aa	c.483_484ins185	5	frameshift	heterozygous	1	0	1	1	1	1	1	0	0	0	0	0	0	0	0	0	0	0	0	0	6		0	YES（Survival）	Yes (Multiple surgeries including ear reconstruction, zygoma/lateral orbital border reconstruction (iliac cancellous bone graft), eyelid Z-plasty/long myocutaneous flap transfer, rhinoplasty, Obwegeser's chin osteotomy)	Appearance improved postoperatively; specific recovery indicators such as hearing or respiratory function not detailed.
												TCOF1	p.(?)	(-)26T>A	5’UTR	other	heterozygous
												TCOF1	p.Gly530Gly	17693G>A	3	other	heterozygous
												TCOF1	p.Ala1390Val	38922C>T	24	missense	?
					217			YES	M	ND		TCOF1	p.Gly1052Gly	c.3156C>T	19	missense	heterozygous	ND																				ND		0	YES（Survival）	No (no mention of treatment)					She received assisted reproduction with an oocyte donation, with an unknown biological mother and 1% paternal germ cells
41	Schlump et al	Treacher Collins syndrome: clinical implications for the paediatrician—a new mutation in a severely affected newborn and comparison with three further patients with the same mutation, and review of the literature	2012	Germany	218				M	1		TCOF1	p.Ser264GlnfsX7	c.790_791delAG	7	frameshift	heterozygous	1	1	1	1	1	1	0	1	0	0	1	1	1	0	0	0	0	0	0	1	11	1	1	YES（Survival）	Yes (Mechanical ventilation, mandibular traction, pre-epiglottic plate orthodontics, tracheostomy, gastrostomy, bone-conduction hearing AIDS)	Partial respiratory improvement but still requiring tracheostomy; tube feeding dependency remains; hearing aid improved communication; mild motor developmental delay and microcephaly (head circumference < -3.8 SD) present at 1 year old.				Genotype-phenotype association: the same mutation (c.790_791delAG) resulted in great phenotypic differences, with individual 1 being severe and the others being mild to moderate, suggesting the influence of modifying genes or environmental factors. The key to treatment: severe cases need multidisciplinary management (respiration, feeding, hearing, surgery), mild cases need functional correction (…
					219				F	9.5		TCOF1	p.Ser264GlnfsX7	c.790_791delAG	7	frameshift	heterozygous	1	1	1	1	1	1	1	1	0	0	0	0	0	0	0	0	0	0	0	0	8		0	YES（Survival）	Yes (bone-conduction hearing AIDS, possible ear/maxillofacial surgery)	Normal speech development following hearing assistance; craniofacial surgery improved appearance and function; no significant complications reported.
					220				M	ND		TCOF1	p.Ser264GlnfsX7	c.790_791delAG	7	frameshift	heterozygous	1	0	0	0	0	1	0	0	0	0	0	0	0	0	0	0	0	0	0	0	2		0	YES（Survival）	No
					221				M	Neonate		TCOF1	p.Ser264GlnfsX7	c.790_791delAG	7	frameshift	heterozygous	1	1	1	1	1	1	0	0	0	0	1	0	1	0	0	0	0	0	0	1	9	1	1	YES（Survival）	Yes (early bone-conduction hearing AIDS, possible orthodontic monitoring)	Hearing assistance promoted early language development; respiratory and feeding status stable with non-invasive management (e.g., positional adjustments).
42	Akre et al	Obstructive sleep apnea in Treacher Collins syndrome	2012	Norway	222				ND	adult		TCOF1	p.Asp48TyrfsX24	c.141_148del	2	frameshift	?	1	1	1	0	1	1	1	0	0	0	0	0	0	0	0	0	0	0	0	1	7		1	YES（Survival）	Yes	AHI 21.7 (moderate OSAS); CPAP still required postoperatively.
					223				ND	adult		TCOF1	p.Gly1424AspfsX5	c.4271_4272 delGG	24	frameshift	?	1	0	0	0	0	1	1	0	0	0	0	0	0	0	0	0	0	0	0	0	3		0	YES（Survival）	Yes (surgery)	AHI 7.8 (mild OSAS); hearing improved.
					224				ND	adult		TCOF1	p.Gly1424AspfsX5	c.4271_4272 delGG	24	frameshift	?	1	1	1	1	0	1	1	0	0	0	0	0	0	0	0	0	0	0	0	0	6		0	YES（Survival）	Yes (surgery)	AHI 38.6 (severe OSAS); remains severe postoperatively.
					225				ND	adult		TCOF1	p.Glu337GlnfsX6	c.1009_1025 del	8	frameshift	?	1	1	1	1	1	1	1	0	0	0	1	0	0	0	0	0	0	0	0	0	8		0	YES（Survival）	Yes (Tracheotomy)	AHI 32.5 (moderate OSAS); long-term respiratory support required.
					226				ND	adult		TCOF1	p.Lys1447GlufsX23	c.4339_4340 delAA	24	frameshift	?	1	1	1	1	1	1	0	0	0	0	0	0	0	0	0	0	0	0	0	1	7		1	YES（Survival）	Yes (Mandibular correction)	AHI 75.0 (extremely severe OSAS); no postoperative improvement.
					227				ND	adult		TCOF1	p.Lys1463SerfsX7	c.4388_4389 delAG	25	frameshift	?	0	1	1	0	0	1	1	0	0	0	0	0	0	0	0	0	0	0	0	0	4		0	YES（Survival）	Yes	AHI 21.6 (moderate OSAS).
					228				ND	adult		TCOF1	p.Met121ArgfsX98	c.362delT	4	frameshift	?	1	1	1	1	0	1	1	0	0	0	0	0	0	0	0	0	0	0	0	0	6		0	YES（Survival）	Yes (surgery)	AHI 25.1 (moderate OSAS).
					229				ND	adult		TCOF1	p.Met121ArgfsX98	c.362delT	4	frameshift	?	1	1	1	1	0	0	1	0	0	0	0	0	0	0	0	0	0	0	0	0	5		0	YES（Survival）	No
					230				ND	adult		TCOF1	p.Glu445AspfsX48	c.1335delG	9	frameshift	?	1	1	0	1	0	1	1	0	0	0	0	0	0	0	0	0	0	0	0	1	6		1	YES（Survival）	Yes (surgery)	AHI 14.0 (mild OSAS).
					231				ND	Children		TCOF1	p.Lys1447GlufsX23	c.4339_4340 delAA	24	frameshift	?	0	1	1	1	1	1	1	0	0	0	0	1	1	0	0	0	0	0	0	1	9	1	1	YES（Survival）	Yes (surgery)	AHI 7.7 (mild OSAS).
					232				ND	Children		TCOF1	p.Ser728X	c.2183C>G	13	missense	?	1	1	1	1	1	1	0	0	0	0	1	1	0	0	0	0	0	0	0	1	9	1	1	YES（Survival）	Yes (Tracheotomy)	AHI 12.7 (moderate OSAS).
					233				ND	Children		TCOF1	p.Lys1405Ser fsX177	c.4214_4217 del	24	frameshift	?	1	1	1	0	1	0	1	0	0	0	0	0	0	0	0	0	0	0	0	1	6		1	YES（Survival）	No
					234				ND	Children		TCOF1	p.Lys1463SerfsX7	c.4388_4389 delAG	25	frameshift	?	1	1	1	1	1	1	1	0	0	0	1	0	0	0	0	0	0	0	0	0	8		0	YES（Survival）	No
43	Macaya et al	A synonymous mutation in TCOF1 causes Treacher Collins syndrome due to mis-splicing of a constitutive exon	2009	USA	235				M	5 months		TCOF1	p.A41V	c.122C>T	2	missense	?	1	1	1	0	0	1	1	0	0	0	0	0	0	0	0	0	0	0	0	0	5		0	YES（Survival）	Yes	After the placement of the pressure equalization tube, hearing returned to normal; craniofacial deformities will require future surgical correction (the specific surgical outcome was not mentioned in the text).				Other family members, such as father and brother, were unaffected despite carrying missense mutations
44	Li et al	Novel craniofacial and extracraniofacial findings in a case of Treacher Collins syndrome with a pathogenic mutation and a missense variant in the TCOF1 gene	2009	Canada	236				M	Neonate		TCOF1	p.(?)	Nt4365delA	10	frameshift	?	1	0	1	1	1	1	1	0	0	0	1	1	1	1	0	1	0	0	0	0	11	1	0	No (death after birth)	Yes (Supportive care)	After birth, due to severe airway stenosis (choanal atresia, micrognathia), an effective airway could not be established, resulting in respiratory failure and death. Autopsy revealed multiple system developmental abnormalities.				The mother carried the missense variant but had no clinical symptoms
45	Writzl et al	Genital anomalies in a patient with Treacher Collins syndrome	2008	Slovenia	237				M	Neonate		TCOF1	p.E1441fs	c.4321delG	23	frameshift	de novo	1	0	1	1	1	1	1	1	1	0	1	0	1	0	0	0	0	0	0	0	10	1	0	No (death after birth)	No					This is the first report of severe genital malformations (male pseudoherditism) in TCS, suggesting that TCOF1 mutation may be associated with abnormal gonadal development. The chromosome karyotype was normal (46,XY), and genital malformations caused by sex chromosome abnormalities were excluded. De novo mutations in healthy parents.
46	Fujioka et al	Detection of a novel silent deletion, a missense mutation and a nonsense mutation in TCOF1	2008	Japan	238				M	1		TCOF1	p.1378K-1380Kdel	c.4131 – 4139delAAAAGAAAA	24	other (in-frame)	?	1	0	1	1	1	1	1	0	0	0	1	0	0	0	0	0	0	0	0	0	7		0	YES（Survival）	No (no mention of treatment)
												TCOF1	p.D623X	c.1867 – 1868delGA	12	frameshift	?
					239				ND	29		TCOF1	p.A26V	c.77C>T	Exon 1-2	missense	?	1	0	1	1	1	1	1	0	0	0	1	0	0	0	0	0	0	0	0	0	7		0	YES（Survival）	No (no mention of treatment)
					240				M	18		TCOF1	p.K159X	c.475A>T	5	missense	?	1	1	1	1	1	1	1	0	0	0	0	0	0	0	0	0	0	0	0	0	7		0	YES（Survival）	No (no mention of treatment)
												TCOF1	p.(?)	Nt1535 T>C	10	other	?
												TCOF1	loss of exon 22 and a predicted frameshift in exon 23	c.3612A>C	22	large deletion	de novo
47	Su et al	Mutations and new polymorphic changes in the TCOF1 gene of patients with oculo–auriculo–vertebral spectrum and Treacher–Collins syndrome	2006	Taiwan	241				M	Neonate		TCOF1	T1146G	c.3469delACTCT	22	frameshift	de novo	1	1	1	1	1	1	1	0	1	1	1	0	0	0	0	0	0	0	0	0	10	1	0	YES（Survival）	Yes	ND
48	Horiuchi et al	Mutational analysis of the TCOF1 gene in 11 Japanese patients with Treacher Collins Syndrome and mechanism of mutagenesis	2005	Japan	242				M	ND		TCOF1	stop at 271 aa	nt744 ins T	7	frameshift	?	1	0	1	0	1	1	1	0	0	0	1	0	0	0	0	0	0	0	0	0	6		0	YES（Survival）	No (no mention of treatment)
					243				F	ND		TCOF1	stop at 270 aa	nt786 del AG	7	frameshift	?	1	0	1	0	1	1	1	0	0	0	1	0	0	0	0	0	0	0	0	0	6		0	YES（Survival）	No (no mention of treatment)
					244				F	ND		TCOF1	stop at 688 aa	nt2059 del AG	13	frameshift	?	1	0	1	0	1	1	1	0	0	0	0	0	0	0	0	0	0	0	0	0	5		0	YES（Survival）	No (no mention of treatment)
					245				M	ND		TCOF1	stop at 853 aa	nt2529 ins G	16	frameshift	?	1	0	1	0	1	1	1	0	0	0	1	0	0	0	0	0	0	0	0	0	6		0	YES（Survival）	No (no mention of treatment)
					246				M	ND		TCOF1	stop at 940 aa	nt2952G>T	18	frameshift	?	1	0	1	0	1	1	1	0	0	0	1	0	0	0	0	0	0	0	0	0	6		0	YES（Survival）	No (no mention of treatment)
					247				F	ND		TCOF1	stop at 1305 aa	nt3876 del 25 bp and ins TTC	23	frameshift	?	1	0	1	0	1	1	1	0	0	0	1	0	0	0	0	0	0	0	0	0	6		0	YES（Survival）	No (no mention of treatment)
					248				F	ND		TCOF1	stop at 1391 aa	nt4135 del GAAAA	24	frameshift	?	1	0	1	0	1	1	1	0	0	0	1	0	0	0	0	0	0	0	0	0	6		0	YES（Survival）	No (no mention of treatment)
					249				M	ND		TCOF1	stop at 583 aa	nt1747C>T	11	frameshift	?	1	0	1	0	1	1	1	0	0	0	1	0	0	0	0	0	0	0	0	0	6		0	YES（Survival）	No (no mention of treatment)
49	Horiuchi et al	Treacher Collins syndrome with craniosynostosis, choanal atresia, and esophageal regurgitation caused by a novel nonsense mutation in TCOF1	2004	Japan	250				F	2		TCOF1	stop at 911 aa	nt2731C>T	17	frameshift	de novo	1	0	1	1	1	1	1	0	0	1	1	1	1	1	0	0	0	0	0	0	11	1	0	YES（Survival）	Yes	Tracheotomy was performed at the age of 3 months, cardioplasty and gastrostomy were performed at the age of 6 months. Cranioplasty was performed at 2 and 3 years of age, respectively, and the hydrocephalus disappeared and development was normal after surgery
50	Teber et al	Genotyping in 46 patients with tentative diagnosis of Treacher Collins syndrome revealed unexpected phenotypic variation	2004	Germany	251				M	ND		TCOF1	p.(?)	c.3 G>A	1	other	?	1	1	1	1	1	1	1	0	0	0	1	1	1	0	0	0	0	0	0	1	11	1	1	YES（Survival）	No (no mention of treatment)
					252				M	ND		TCOF1	121X	c.343delG	4	frameshift	?	1	1	1	1	1	1	0	0	0	0	0	0	0	0	0	0	0	0	0	1	7		1	YES（Survival）	No (no mention of treatment)
					253				F	ND		TCOF1	173X	c.390delGA	5	frameshift	?	1	1	1	0	0	1	0	0	0	0	0	0	0	0	0	0	0	0	0	0	4		0	YES（Survival）	No (no mention of treatment)
					254				M	ND		TCOF1	214X	c.408delG	5	frameshift	?	1	1	1	1	1	1	0	0	0	0	0	0	0	0	0	0	0	0	0	1	7		1	YES（Survival）	No (no mention of treatment)
					255				M	ND		TCOF1	209X	c.574del(16bp)	6	frameshift	?	1	1	1	1	1	1	1	0	0	0	1	1	1	0	0	0	0	0	0	1	11	1	1	YES（Survival）	No (no mention of treatment)
					256				F	ND		TCOF1	271X	c.728insC	7	frameshift	?	1	1	1	1	1	1	1	0	0	0	0	0	1	0	0	0	0	0	0	0	8		0	YES（Survival）	No (no mention of treatment)
					257				F	ND		TCOF1	S266N	c.797G>A	7	missense	maternally	1	1	1	1	1	1	0	0	0	0	0	0	0	0	0	0	0	0	0	0	6		0	YES（Survival）	No (no mention of treatment)
					258				F	ND		TCOF1	K367X	c.1099A>T	9	missense	?	1	1	1	1	0	1	0	0	0	0	0	0	0	0	0	0	0	0	0	1	6		1	YES（Survival）	No (no mention of treatment)
					259				M	ND		TCOF1	518X	c.1552delG	11	frameshift	?	1	1	1	0	0	1	0	0	0	0	0	0	0	0	0	0	0	0	0	0	4		0	YES（Survival）	No (no mention of treatment)
												TCOF1	518X	c.1565T>C	11	nonsense	?
					260				F	ND		TCOF1	Q563X	c.1687C>T	12	missense	?	1	1	1	0	0	1	1	0	0	0	0	0	0	0	0	0	0	0	0	1	6		1	YES（Survival）	No (no mention of treatment)
					261				M	ND		TCOF1	620X	c.1742insC	12	frameshift	?	1	1	1	1	1	1	1	0	0	0	0	0	0	0	0	0	0	0	0	0	7		0	YES（Survival）	No (no mention of treatment)
					262				F	ND		TCOF1	620X	c.1768insC	12	frameshift	maternally	1	1	1	1	1	1	0	0	0	0	1	0	0	0	0	0	0	0	0	1	8		1	YES（Survival）	No (no mention of treatment)
					263				M	ND		TCOF1	632X	c.1868delATAG	12	frameshift	?	1	1	0	1	1	1	1	0	0	0	0	0	0	0	0	0	0	0	0	1	7		1	YES（Survival）	No (no mention of treatment)
					264				M	ND		TCOF1	795X	c.2205insTT	14	frameshift	?	1	1	1	1	1	1	1	0	0	0	1	1	0	0	0	0	0	0	0	1	10	1	1	YES（Survival）	No (no mention of treatment)
												TCOF1	795X	c.2206delG	14	frameshift	?
					265				M	ND		TCOF1	Q818X	c.2452C>T	16	missense	paternally	1	0	1	0	0	1	0	0	0	0	0	0	0	0	0	0	0	0	0	0	3		0	YES（Survival）	No (no mention of treatment)
					266				M	ND		TCOF1	854X	c.2526insA	16	frameshift	?	1	1	1	1	1	1	0	0	0	0	1	0	0	0	0	0	0	0	0	1	8		1	YES（Survival）	No (no mention of treatment)
					267				M	ND		TCOF1	G848X	c.2542C>T	16	missense	?	1	1	1	1	1	1	1	0	0	0	1	0	0	0	0	0	0	0	0	1	9	1	1	YES（Survival）	No (no mention of treatment)
					268				M	ND		TCOF1	872X	c.2545delG	16	frameshift	?	1	1	1	1	1	1	1	0	0	0	0	0	0	0	0	0	0	0	0	0	7		0	YES（Survival）	No (no mention of treatment)
					269				F	ND		TCOF1	V877M	c.2629G>A	17	missense	?	1	1	1	0	0	1	0	0	0	0	0	0	1	0	0	0	0	0	0	1	6		1	YES（Survival）	No (no mention of treatment)
					270				F	ND		TCOF1	Q934X	c.2800C>T	17	missense	paternally	1	1	1	0	1	1	0	0	0	0	1	0	0	0	0	0	0	0	0	0	6		0	YES（Survival）	No (no mention of treatment)
					271				F	ND		TCOF1	Q1057X	c.3169C>T	20	nonsense	?	1	0	0	0	1	1	1	0	0	0	0	0	0	0	0	0	0	0	0	0	4		0	YES（Survival）	No (no mention of treatment)
					272				M	ND		TCOF1	1352X	c.3987insG	23	frameshift	?	0	0	0	0	0	0	0	0	0	0	0	0	0	0	0	0	0	0	0	0	0		0	YES（Survival）	No (no mention of treatment)
					273				F	ND		TCOF1	1392X	c.4122delCA	24	frameshift	paternally	1	0	1	1	1	1	0	0	0	0	0	0	0	0	0	0	0	0	0	1	6		1	YES（Survival）	No (no mention of treatment)
												TCOF1	E419E	1247 A>G	9	other (syn.)	?
												TCOF1	P449P	1347 T>C	10	other (syn.)	?
												TCOF1	S537S	1611 G>A	11	other (syn.)	?
												TCOF1	A810V	2429 C>T	16	missense	?
												TCOF1	P931P	2793 C>T	17	other (syn.)	?
												TCOF1	Q984Q	2952 A>G	17	other (syn.)	?
51	Shoo et al	Mosaicism of a TCOF1 mutation in an individual clinically unaffected with treacher collins syndrome	2003	USA	274			YES	M	3		TCOF1	frameshift premature STOP codon	c.1408delAG	10	frameshift	de novo	1	1	1	1	1	1	0	0	0	0	0	0	0	0	0	0	0	0	0	0	6		0	YES（Survival）	No (no mention of treatment)
					275				F	ND		TCOF1	frameshift premature STOP codon	c.1408delAG(Mosaicism)	10	frameshift																						0		0	YES（Survival）	No					TCOF1 c.1408delAG (heterozygous, frameshift mutation in exon 10 leading to premature termination) was detected in peripheral-blood leukocytes but not in skin fibroblasts
													Note（Patients with Facial and extrafacial features）
														Delay speech
														Delay motor
														Both (delay motor and speech)
														One person with multiple mutation
	Supplementary Table 1 lists all 275 pooled cases (273 literature cases plus two index cases from our center). Other relatives evaluated for segregation/mosaicism are reported descriptively and are not included as separate pooled cases.

## Sheet: Supplement table 2
Supplement table 2 Clinical features of 14 affected individuals (13 in Family 1 and the index fetus in Family 2)
case	Sexuality	Downward-slanting palpebral fissures	Malar hypoplasia	Mandibular hypoplasia	Atresia of external ear canal	microtia	Hearing losss	asymmetry	Coloboma of the lower lid
The familial cases
Ⅰ-2(died)	F	+	+	+	-	-	-	-	-
Ⅱ-2	M	+	+	+	-	-	-	-	-
Ⅱ-3	M	+	+	+	-	-	-	-	-
Ⅱ-4	F	+	+	+	-	-	-	-	-
Ⅲ-2	M	+	+	+	-	-	-	-	-
Ⅲ-6	M	+	+	+	-	-	-	-	-
Ⅲ-8	F	+	+	+	+	+	+	-	-
Ⅲ-11	M	+	+	+	-	-	-	-	-
Ⅳ-1	M	+	+	+	-	-	-	-	-
Ⅳ-8(died)	M	+	+	+	+	+	+	-	-
Ⅳ-10	M	+	+	+	+	+	+	-	-
Ⅳ-11	F	+	+	+	+	+	+	-	-
Ⅳ-20(died)	M	+	+	+	+	+	unknown	+	+(Right)
The sporadic case
Ⅱ-2	F	+	+	+	+	+	unknown	-	-
